# Supplementary material for: Sentinel monitoring for resistance to Bt toxins in European corn borer (Lepidoptera: Crambidae) in Canada
Source: J Econ Entomol. 2026 Apr 23;119(3):2224–40. doi: 10.1093/jee/toag077 (PMC13268522; doi:10.1093/jee/toag077)
Supplement: toag077_Supplementary_Data [file toag077_supplementary_data.zip]

Archive with 4 entries (4 files):
- Supplemental Table 1.docx
- Supplemental Table 2.docx
- Supplemental Table 3.docx
- Supplemental Table 4.docx
